# Supplementary material for: A Possible Mode of Action of Methyl Jasmonate to Induce the Secondary Abscission Zone in Stems of Bryophyllum calycinum: Relevance to Plant Hormone Dynamics
Source: Plants (Basel). 2022 Jan 28;11(3):360. doi: 10.3390/plants11030360 (PMC8840011; doi:10.3390/plants11030360)
Supplement: Supplementary file 1 [file plants-11-00360-s001.zip]

Archive with 1 entries (1 files):
- plants-1531548-supplementary.pdf
